# Supplementary material for: Structural Basis of Clostridium perfringens Enterotoxin Activation and Oligomerization by Trypsin
Source: Toxins (Basel). 2023 Oct 31;15(11):637. doi: 10.3390/toxins15110637 (PMC10674488; doi:10.3390/toxins15110637)
Supplement: Supplementary file 1 [file toxins-15-00637-s001.zip]

Archive with 3 entries (3 files):
- Movie S1.mpg
- Movie S2.mpg
- toxins-2641006-supplementary.pdf
